# Supplementary material for: Reward regulation in plant–frugivore networks requires only weak cues
Source: Nat Commun. 2018 Nov 16;9:4838. doi: 10.1038/s41467-018-07362-z (PMC6240120; doi:10.1038/s41467-018-07362-z)
Supplement: Supplementary file 4 — Supplementary Data 1 [file 41467_2018_7362_MOESM4_ESM.txt]

model {
  ############################################################################
  # Indicator model selection with random effect following
  # O'Hara & Sillanpaa (Bayesian Analysis 4:85-118, 2009)
  # - global shrinkage parameter tauB is estimated by the model
  # - the prior on the inclusion probability is fixed at 0.5
  ############################################################################
  sigB ~ dunif(0, 100)
  tauB <- pow(sigB, -2)
  ############################################################################
  # Model 1: Reconstruction of pulp dry mass using fruit diameter and phylogeny
  ############################################################################
  for (j in 1:nY1) {
    alpha1[j] ~ dnorm(0, 1e-4)
    for (i in 1:nX1) {
      gamma1[i, j] ~ dbern(0.5)
      betaT1[i, j] ~ dnorm(0, tauB)
      beta1[i, j] <- gamma1[i, j] * betaT1[i, j]
    }
    phylo1[1:nP, j] ~ dmnorm(P[], tau1[1, j] * invP[1:nP, 1:nP])  
    for (u in 1:(nRE1 + 1)) {
      tau1[u, j] <- pow(sig1[u, j], -2)
      sig1[u, j] ~ dunif(0, 100)
    }
    # Linear regressions and likelihood
    for (i in 1:nP) { 
      mu1[i, j] <- alpha1[j] + inprod(X1[i, ], beta1[, j]) + phylo1[RE1[i, 1], j]
      mum1[i, j] <- alpha1[j] + inprod(X1[i, ], beta1[, j])
      Y1[i, j] ~ dnorm(mu1[i, j], tau1[2, j])
    }
    # R-squared: Nakagawa & Schielzeth (Methods in Ecology and Evolution 4:133-142, 2013)
    # 1.) variance explained by fixed effect
    # 2.) variance explained by random effect
    rSq1[1, j] <- pow(sd(mum1[, j]), 2) /
      (pow(sd(mum1[, j]), 2) + sum(pow(tau1[, j], -1)))
    for (u in 1:nRE1) {
      rSq1[u + 1, j] <- sum(pow(tau1[u, j], -1)) /
        (pow(sd(mum1[, j]), 2) + sum(pow(tau1[, j], -1)))
    }
    rSq1[nRE1 + 2, j] <- (pow(sd(mum1[, j]), 2) + sum(pow(tau1[1:nRE1, j], -1))) /
      (pow(sd(mum1[, j]), 2) + sum(pow(tau1[, j], -1)))
  }
  ############################################################################
  # Model 2: Relationship between avian colour vision and chemical fruit traits
  ############################################################################
  for (j in 1:nY2) {
    alpha2[j] ~ dnorm(0, 1e-4)
    for (i in 1:nX2) {
      gamma2[i, j] ~ dbern(0.5)
      betaT2[i, j] ~ dnorm(0, tauB)
      beta2[i, j] <- gamma2[i, j] * betaT2[i, j]
    }
    phylo2[1:nP, j] ~ dmnorm(P[], tau2[1, j] * invP[1:nP, 1:nP])  
    for (u in 1:(nRE2 + 1)) {
      tau2[u, j] <- pow(sig2[u, j], -2)
      sig2[u, j] ~ dunif(0, 100)
    }
    # Linear regressions and likelihood
    for (i in 1:nP) { 
      mu2[i, j] <- alpha2[j] + inprod(X2[i, ], beta2[, j]) + phylo2[RE2[i, 1], j]
      mum2[i, j] <- alpha2[j] + inprod(X2[i, ], beta2[, j])
      Y2[i, j] ~ dnorm(mu2[i, j], tau2[2, j])
    }
    # R-squared: Nakagawa & Schielzeth (Methods in Ecology and Evolution 4:133-142, 2013)
    # 1.) variance explained by fixed effects
    # 2.) variance explained by random effect
    rSq2[1, j] <- pow(sd(mum2[, j]), 2) /
      (pow(sd(mum2[, j]), 2) + sum(pow(tau2[, j], -1)))
    for (u in 1:nRE2) {
      rSq2[u + 1, j] <- sum(pow(tau2[u, j], -1)) /
        (pow(sd(mum2[, j]), 2) + sum(pow(tau2[, j], -1)))
    }
    rSq2[nRE2 + 2, j] <- (pow(sd(mum2[, j]), 2) + sum(pow(tau2[1:nRE2, j], -1))) /
      (pow(sd(mum2[, j]), 2) + sum(pow(tau2[, j], -1)))
  }
  ############################################################################
  # Integrative step: calculate intake of nutrients and antioxidants
  ############################################################################
  for (i in 1:nWeb) {
    for (j in 1:nP) {
      weight[i, j] <- web[i, j] * exp(Y1[j, ] * sY1 + mY1)
      for (k in 1:nY2) {
        wY3[i, j, k] <- weight[i, j] * exp(Y2[j, k] * sY2[k] + mY2[k])
      }
    }
    for (k in 1:nY2) {
      y3[i, k] <- log(sum(wY3[i, , k]) / sum(weight[i, ]))
      Y3[i, k + 4] <- (y3[i, k] - mean(y3[, k])) / sd(y3[, k])
    }
  }
  ############################################################################
  # Model 3: Relationships between bird traits, colour profile and nutrient intake
  ############################################################################
  for (j in 1:nY3) {
    alpha3[j] ~ dnorm(0, 1e-4)
    for (i in 1:nX3[j]) {
      gamma3[i, j] ~ dbern(0.5)
      betaT3[i, j] ~ dnorm(0, tauB)
      beta3[i, j] <- gamma3[i, j] * betaT3[i, j]
    }
    phylo3[1:nA, j] ~ dmnorm(A[], tau3[1, j] * invA[1:nA, 1:nA])  
    for (v in 1:nA) {
      species3[v, j] ~ dnorm(0, tau3[2, j])
    }
    for (s in 1:nSite) {
      site3[s, j] ~ dnorm(0, tau3[3, j])
    }
    for (t in 1:nTime) {
      time3[t, j] ~ dnorm(0, tau3[4, j])
    }
    for (u in 1:(nRE3 + 1)) {
      tau3[u, j] <- pow(sig3[u, j], -2)
      sig3[u, j] ~ dunif(0, 100)
    }
    # Linear regressions and likelihood
    for (i in 1:nWeb) { 
      mu3[i, j] <- alpha3[j] + inprod(X3[i, 1:nX3[j]], beta3[1:nX3[j], j]) + 
        phylo3[RE3[i, 1], j] + species3[RE3[i, 2], j] + site3[RE3[i, 3], j] + time3[RE3[i, 4], j]
      mum3[i, j] <- alpha3[j] + inprod(X3[i, 1:nX3[j]], beta3[1:nX3[j], j])
      Y3Null[i, j] ~ dnorm(mu3[i, j] - Y3[i, j], tau3[5, j])
    }
    # R-squared: Nakagawa & Schielzeth (Methods in Ecology and Evolution 4:133-142, 2013)
    # 1.) variance explained by fixed effects
    # 2. - 5.) variance explained by random effects
    rSq3[1, j] <- pow(sd(mum3[, j]), 2) /
      (pow(sd(mum3[, j]), 2) + sum(pow(tau3[, j], -1)))
    for (u in 1:nRE3) {
      rSq3[u + 1, j] <- sum(pow(tau3[u, j], -1)) /
        (pow(sd(mum3[, j]), 2) + sum(pow(tau3[, j], -1)))
    }
    rSq3[nRE3 + 2, j] <- (pow(sd(mum3[, j]), 2) + sum(pow(tau3[1:nRE3, j], -1))) /
      (pow(sd(mum3[, j]), 2) + sum(pow(tau3[, j], -1)))
  }
}
